# Supplementary material for: Efficient intervention for pulmonary fibrosis via mitochondrial transfer promoted by mitochondrial biogenesis
Source: Nat Commun. 2023 Sep 18;14:5781. doi: 10.1038/s41467-023-41529-7 (PMC10507082; doi:10.1038/s41467-023-41529-7)
Supplement: Supplementary file 7 — Source Data [file 41467_2023_41529_MOESM7_ESM.xlsx]

## Sheet: Figure 2
PCR	2a						2b						2c						2d						2g					2f
	hMSC	Pg-hMSC	Fe-hMSC	Pg-Fe-hMSC			hMSC	Pg-hMSC	Fe-hMSC	Pg-Fe-hMSC			hMSC	Pg-hMSC	Fe-hMSC	Pg-Fe-hMSC			hMSC	Pg-hMSC	Fe-hMSC	Pg-Fe-hMSC			hMSC	Pg-hMSC	siPGC-Pg-hMSC			hMSC	Pg-hMSC	siPGC-Pg-hMSC
Relative PGC-1α	1	8.81467	2.51983	19.4719		Relative NRF1	1.1808	3.02405	1.31045	1.87913		Relative TFAM	1	1.55821	1.16204	2.03714		Transfer Rate(%)	15.01	19.39	23.26	29.88		Transfer Rate(%)	14.7	23.5	11.9		Relative mtDNA	1.01929	1.48017	0.806736
	0.986233	10.8779	3.22698	21.1608			1	2.07026	1.25685	1.62437			1.15927	1.65475	1.07914	1.91403			15.73	18.7	21.36	29.07			16.8	20.6	11.7			1.04687	1.58343	0.42685
	1.25407	13.3929	2.6819	17.7941			1.21974	2.16838	1.50503	1.25685			0.690898	1.91385	1.27157	2.29714			15.66	19.37	21.65	30.22			15.9	21.1	11.3			0.937144	1.90267	0.529869
PCR	2h						2i						2j						2k
	hMSC	PGC-hMSC					hMSC	PGC-hMSC					hMSC	PGC-hMSC					hMSC	PGC-hMSC
Relative PGC-1α	1	2.76099				Relative NRF1	1.1808	1.52946				Relative TFAM	1	4.32324				Transfer Rate(%)	8.81	14.42
	0.986233	2.90511					1	1.84866					1.15927	4.78523					9.82	14.16
	1.25407	2.90511					1.21974	2.10394					0.690898	2.64259					10.88	15.4
Transfer Rate(%)	2o							2m							2l							2n
Pg-Fe-hMSC	12h	24h	48h	72h	96h		Pg-hMSC	12h	24h	48h	72h	96h		hMSC	12h	24h	48h	72h	96h		Fe-hMSC	12h	24h	48h	72h	96h
	20.66	27.7	24.92	27.17	17.84			14.96	19.63	16.5	19.09	19.83			8.58	9.73	9.29	11.58	16.47			18.17	28.38	18.71	15.11	13.58
	21.87	27.52	32.26	26.91	29.05			16.45	16.29	19.11	22.17	11.63			9.37	8.6	18.46	17.36	9.79			16.73	19.63	31.27	10.91	11.74
	19.02	33.95	35.03	31.24	18.97			16.34	19.73	19.46	19.81	22.04			8.73	8.72	13.44	17.87	10.09			15.29	31.07	18.24	11.86	12.31

## Sheet: Figure 3
Relative ROS	3b						Relative MMP	c						Cell viability(%)	3d						Relative ATP	3a
	Healthy	NT	hMSC	Pg-hMSC	Fe-hMSC	Pg-Fe-hMSC		Healthy	NT	hMSC	Pg-hMSC	Fe-hMSC	Pg-Fe-hMSC		Healthy	NT	hMSC	Pg-hMSC	Fe-hMSC	Pg-Fe-hMSC		Healthy	NT	hMSC	Pg-hMSC	Fe-hMSC	Pg-Fe-hMSC
	0.308583	1.02827	0.790622	0.543347	0.653619	0.575479		7.05131	1.26843	1.46771	2.37344	2.38117	4.71293		85.29	2.52	7.53	21.82	23.67	26.28		3.63381	0.913612	1.04274	1.58872	2.03068	2.70618
	0.304217	0.980235	0.808446	0.692553	0.562545	0.557246		9.64154	0.839787	1.34451	2.29076	2.47902	4.06449		85.2	3.4	15.38	18.51	22.76	36.18		4.53568	0.783859	1.27681	1.84815	1.70328	1.99655
	0.301029	0.991497	0.749005	0.696038	0.620367	0.575542		9.04303	0.891779	1.65247	2.83353	3.03667	4.48695		85.81	6.5	16.91	18.17	18.53	25.93		4.75628	1.30253	1.35269	2.30889	1.53121	2.90548
	3f							3g							3h							3e
	NT	Pg-hMSC	Pg-shMSC					NT	Pg-hMSC	Pg-shMSC					NT	Pg-hMSC	Pg-shMSC					NT	Pg-hMSC	Pg-shMSC
	1.02827	0.543347	0.730944					1.00758	2.73018	1.78425					2.45	20.98	16.26					0.92514	2.22922	1.13131
	0.980235	0.692553	0.860024					0.9608	3.04569	2.36586					8.16	19.49	15.64					0.821561	1.49537	1.14792
	0.991497	0.696038	0.927793					1.03162	2.74996	2.28507					4.27	24.94	17.03					0.689276	1.72142	1.07551
	3j							3k							3l							3i
	NT	hMSC	PGC-1α-hMSC					NT	hMSC	PGC-1α-hMSC					NT	hMSC	PGC-1α-hMSC					NT	hMSC	PGC-1α-hMSC
	1.02827	0.790622	0.540118					1.00758	1.88832	3.63435					6.33	13.84	20.15					0.86294	1.25633	4.78326
	0.980235	0.808446	0.509424					0.9608	1.81333	3.03835					8.02	14.29	18.33					0.748671	1.46034	2.4959
	0.991497	0.749005	0.52003					1.03162	2.31632	3.62278					8.88	11.58	18.97					1.04791	1.74719	2.65645

## Sheet: Figure 4
MMP9 (ng mL-1)	4d						TGF-β(ng mL-1)	4e
	Healthy	NT	hMSC	Pg-hMSC	Fe-hMSC	Pg-Fe-hMSC		Healthy	NT	hMSC	Pg-hMSC	Fe-hMSC	Pg-Fe-hMSC
	1.305	5.665	4.985	2.465	3.285	1.585		0.322333	1.52567	1.039	0.445667	0.892333	0.722333
	1.185	5.255	3.305	1.505	3.785	2.175		0.115667	0.992333	0.819	0.529	0.909	0.599
	2.785	3.625	2.555	0.765	5.685	0.775		0.179	1.19233	0.859	0.832333	0.975667	0.592333
	1.425	4.875	6.295	3.315	5.045	1.025		0.045667	1.21567	0.805667	1.05233	0.595667	0.475667
	2.465	4.265	4.355	4.275	4.555	1.885		0.272333	1.139	0.815667	0.802333	0.955667	0.459
	1.05467	3.65133	2.688	3.148	1.17133	1.43467		0.301	0.995583	0.676417	0.80225	0.495167	0.466
	0.841333	3.72133	3.148	1.75133	2.21467	1.02133		0.24975	0.970583	0.776	0.491833	0.50475	0.46225
	0.808	3.91467	3.388	1.298	2.38133	0.821333		0.379333	0.991417	0.594333	0.468083	0.463917	0.380583
	0.654667	4.35133	4.148	1.19133	1.19467	0.941333		0.3785	0.99475	0.452667	0.466417	0.360167	0.322667
	0.541333	3.12133	3.298	0.921333	0.951333	0.698		0.259333	0.906417	0.755167	0.49225	0.288083	0.314333				4l
	4b							4f								Healthy	NT	Pg-Fe-hMSC	Pirfenidone
Fibrotic ratio (%)	Healthy	NT	hMSC	Pg-hMSC	Fe-hMSC	Pg-Fe-hMSC	Hydroxyproline conten (mg g-1)	Healthy	NT	hMSC	Pg-hMSC	Fe-hMSC	Pg-Fe-hMSC		Fibrotic ratio (%)	8.65107	27.9576	34.6349	22.0398
	5.7	74.04	44.65	58.67	33.72	9.94		0.159574	0.653156	0.544663	0.462094	0.504878	0.303017			14.3384	40.2117	30.7113	29.302
	2.61	52.09	32.6	83.19	19.73	13.17		0.167289	0.655951	0.653549	0.565538	0.473501	0.286053			7.29977	34.3171	33.3328	26.3858
	6.41	57.39	50.54	53.8	40.9	9.13		0.145115	0.780193	0.635682	0.590162	0.446575	0.301156			3.59228	39.6718	38.2756	25.4945
	4.92	69.54	42.28	85.22	28.31	26.54		0.203297	0.681461	0.623125	0.609252	0.55556	0.314562			11.7502	27.7289	25.5417	11.2097
	12.78	68.94	31	23.99	29.53	32.31		0.193553	0.647837	0.655909	0.517303	0.413993	0.271272			6.39332	49.7134	45.4703	11.309
	5.15	44.91	28.01	50.24	46.66	27.36		0.060527	0.959661	0.535241	0.390908	0.343282	0.158055			16.8817	50.1002	14.6784	25.6543
	12.44	39.31	22.43	47.82	65.74	23.64		0.051165	0.446666	0.360348	0.382728	0.314508	0.232952			17.9673	49.3485	12.9651	22.7798
	6.02	34.96	12.21	39.65	62.76	13.84		0.10272	0.732957	0.311741	0.326184	0.236186	0.215847			17.5507	62.8234	18.7598	33.1309
	3.68	42.78	11.82	47.91	35.28	19.57										17.5728	29.3622	26.6342	15.2067
	4.2	44.35	50.09	68.18	40.04	10.69	Relative collagen expression	Healthy	NT	hMSC	Pg-hMSC	Fe-hMSC	Pg-Fe-hMSC			14.1036	58.305	15.1999	11.7644
	17.23	42.57	47.94	26.93	45.61	10.71	c	0.913245	2.35503	1.76836	1.45636	1.39385	0.815469			15.0794	44.004	9.89821	27.7772
	3.08	61.2	19.57	50.75	29.8	13.56		1.34323	1.98028	1.59737	1.44635	1.1115	0.884153			10.3874	50.938	16.3923	24.4974
	2.28	65.49	34.93	37.85	19.56	31.26		0.743529	1.70815	1.9173	1.35567	1.06862	0.911142			15.0995	58.7278	24.8718	23.3779
	7.84	67.01	50.41	47.87	38.77	38.7										18.3663	46.7066	20.739	37.1769
	6.31	50.45	29.32	64.24	47.63	33.22										19.2023	54.7313	21.1018	30.5112
	2.37	46.06	48.97	38.12	31.33	34.96										17.1469	43.2551	25.8363	28.1783
	4.5	28.6	45.58	38.26	34.29	21										17.606	56.2443	24.034	24.7585
	2.76	59.73	33.57	63.75	27.37	18.07		4m					4n					4o
							MMP9 (ng mL-1)	Healthy	NT	Pg-Fe-hMSC	Pirfenidone	TGF-β(ng mL-1)	Healthy	NT	Pg-Fe-hMSC	Pirfenidone	Hydroxyproline conten (mg g-1)	Healthy	NT	Pg-Fe-hMSC	Pirfenidone
								0.729	11.669	6.169	5.829		0.0725	0.579167	0.3425	0.2025		39.2642	387.175	127.302	83.5302
Rate of mitochondria with healthy morphology(%)	4h							1.579	8.339	7.529	4.489		0.1275	0.46083	0.4575	0.475833		48.2207	511.836	123.634	78.0032
	Healthy	NT	hMSC	Pg-hMSC	Fe-hMSC	Pg-Fe-hMSC		1.929	10.489	8.399	6.029		0.065833	0.49917	0.2925	0.2225		30.7666	388.127	124.019	180.828
	87.5	46.67	30	66.67	66.67	70		1.089	10.159	8.199	8.599		0.074167	0.685833	0.259167	0.419167		54.6934	326.987	114.809	140.489
	85.71	47.83	63.64	77.78	70	83.33		1.389	8.599	4.009	6.339		0.0275	0.480833	0.309167	0.450833		77.5995	463.639	188.754	165.297
	85.71	47.06	69.23	71.43	62.5	73.33		1.149	10.669	6.529	5.739		0.0441667	0.6975	0.245833	0.4175		48.8492	349.035	96.8681	150.959
	68.75	47.62	75	55.56	60	86.67
	80.95	50	81.82	66.67	66.67	66.67
	83.33	57.14	69.23	50	66.67	70
	4j							4i
Perimeter (μM)	Healthy	NT	hMSC	Pg-hMSC	Fe-hMSC	Pg-Fe-hMSC	Area (μM2)	Healthy	NT	hMSC	Pg-hMSC	Fe-hMSC	Pg-Fe-hMSC
	2.9901	1.37245	1.77757	3.39744	1.54934	3.6331		0.632205	0.135972	0.227274	0.866319	0.154635	0.935738
	3.28483	1.12998	2.60617	3.56585	1.55573	2.59279		0.747639	0.088646	0.511615	0.930538	0.1775	0.416894
	3.0866	1.86336	2.85848	1.88243	1.677	2.97828		0.636701	0.205365	0.572847	0.217708	0.198646	0.63087
	2.54095	2.21364	1.49932	3.6281	2.2529	2.25653		0.489149	0.331597	0.164549	0.815799	0.290833	0.314269
	3.63442	1.32795	1.31699	3.1764	1.62618	3.03129		0.954323	0.121476	0.110486	0.547569	0.191528	0.668573
	2.28562	1.38885	1.87013	4.43037	2.46688	3.67053		0.373594	0.116285	0.242483	1.5295	0.388056	0.859403
	3.522	1.06645	1.08631	2.23822	1.09413	3.73458		0.893767	0.064861	0.080972	0.367951	0.089497	0.930125
	3.80725	1.25928	1.17731	1.81728	1.6252	3.71409		1.03283	0.078403	0.095313	0.230851	0.162708	0.991329
	3.05995	1.37049	2.2596	2.67779	3.19817	1.74059		0.678403	0.134097	0.3525	0.539497	0.425833	0.219082
	3.0793	2.40697	2.4526	1.78715	1.95685	3.14074		0.680694	0.182622	0.425851	0.242917	0.223681	0.555363
	3.78915	1.56762	1.74145	2.9729	1.50191	1.59985		1.01726	0.168958	0.17184	0.654375	0.166372	0.167887
	3.15568	2.05695	1.48667	2.87684	0.939275	3.62195		0.63934	0.305243	0.162847	0.611458	0.06276	0.881653
	1.65655	1.73515	1.83722	2.57077	1.31514	3.72313		0.163299	0.199757	0.242743	0.484323	0.108611	0.965715
	3.87301	1.12938	2.34324	2.40869	1.61804	1.55111		0.927118	0.05375	0.286753	0.377292	0.172743	0.16738
	4.0681	1.05018	1.39899	1.36813	1.23574	4.65481		1.22186	0.055833	0.126736	0.134774	0.112222	1.48649
	3.7593	1.44321	1.76504	2.12263	1.92808	2.50492		0.991354	0.127031	0.204427	0.33191	0.208889	0.415508
	4.55348	1.0451	2.20848	1.24281	2.33981	2.20505		1.42083	0.079236	0.331424	0.099913	0.408333	0.354034
	2.65324	1.19148	2.12502	2.0641	2.35326	4.2233		0.50934	0.095712	0.347552	0.308281	0.306615	1.34306
	3.47903	1.09747	1.90227	2.4973	1.51645	3.7543		0.809583	0.058056	0.143229	0.451215	0.169792	0.931613
	4.39819	2.15287	2.87124	2.30093	2.51178	2.29449		1.41734	0.279965	0.517483	0.362014	0.352934	0.366139
	2.5887	1.41869	1.61716	2.47286	2.32505	2.19106		0.460382	0.144097	0.184774	0.431892	0.407708	0.228414
	2.32943	2.4807	2.09295	1.20072	1.16177	4.38237		0.361337	0.381806	0.307517	0.095729	0.093472	1.33803
	2.90559	1.36198	4.74582	2.23327	1.80702	2.74155		0.56151	0.118854	0.608576	0.28375	0.208264	0.478538
	4.03188	1.51456	2.48548	5.43758	2.0232	3.59346		1.00226	0.130816	0.440313	0.950955	0.239931	0.707966
	3.51267	1.49399	2.76442	1.79853	1.36862	3.32121		0.763958	0.163229	0.376007	0.221667	0.133316	0.818606
	2.63996	2.84875	1.48321	2.4217	1.42768	1.88706		0.460486	0.308438	0.144462	0.323819	0.150174	0.253133
	3.56675	1.41909	2.68514	1.7353	1.12102	3.05393		0.916146	0.146458	0.545556	0.210365	0.091424	0.669537
	2.78392	0.944621	1.9401	2.65848	1.36597	3.84582		0.570278	0.057222	0.143924	0.501285	0.107135	1.01644
	3.51504	1.43623	2.54058	1.12579	1.91875	3.68803		0.681597	0.143611	0.401337	0.088993	0.199549	0.859488
	2.23192	1.34541	1.85208	1.32403	2.41582	1.90343		0.291875	0.103819	0.15125	0.131493	0.354653	0.245152
	2.85034	1.10771	2.03931	1.73676	1.90935	4.82755		0.522847	0.095399	0.21809	0.213333	0.191215	1.5553
	2.04548	1.12906	1.30343	3.2507	2.40951	3.95019		0.282622	0.084583	0.044896	0.678229	0.239271	1.14496
	2.71337	1.30488	2.40895	1.48477	2.76262	3.51483		0.450677	0.123924	0.345747	0.167413	0.497726	0.733631
	3.58054	1.78845	3.1439	1.17996	3.5689	3.71648		0.937535	0.239323	0.561736	0.103924	0.600833	1.0396
	3.2135	1.18654	2.99954	1.72765	2.81032	2.83127		0.710069	0.103299	0.388264	0.203455	0.120972	0.590023
	2.62085	1.22677	2.21906	2.52727	0.950579	2.51945		0.489045	0.089444	0.25934	0.377726	0.047309	0.451791
	3.5531	0.971983	3.13858	2.13315	1.2668	2.81264		0.908889	0.047604	0.310035	0.345816	0.113368	0.480347
	4.34532	1.4431	2.86083	2.7662	2.92194	2.51395		1.33458	0.076389	0.624045	0.442101	0.417014	0.303194
	3.83356	3.32784	2.25926	1.92768	1.69726	2.87088		1.03438	0.365885	0.38691	0.276059	0.164479	0.572625
	2.3308	1.01991	3.36953	1.97293	2.4989	3.84602		0.373715	0.066389	0.323125	0.29	0.303889	1.10675
	2.65739	1.5932	2.93555	3.62751	1.89162	2.80245		0.503038	0.137483	0.528073	0.533958	0.143889	0.50427
	2.27129	2.60139	1.0726	2.41064	5.6912	3.36015		0.358646	0.285226	0.077448	0.398958	1.04754	0.640659
	4.77364	1.25121	2.79406	2.44989	1.43578	3.31261		1.09543	0.103125	0.528993	0.209063	0.153125	0.645174
	2.39636	1.60716	2.14901	2.28018	1.52887	3.72061		0.402569	0.188368	0.336788	0.365868	0.111875	0.858084
	2.9672	2.11574	2.029	1.57981	1.48735	2.35051		0.663438	0.166476	0.229653	0.182292	0.164896	0.312713
	2.96312	1.82611	3.28466	3.36304	1.23738	2.75943		0.657049	0.209549	0.622101	0.518819	0.10691	0.541128
	3.61139	1.57985	0.943679	2.59899	1.28435	3.08027		0.809549	0.187049	0.055486	0.400972	0.106233	0.670416
	3.20202	1.09662	2.50827	3.14434	1.24349	2.83119		0.740469	0.078264	0.472083	0.706024	0.088385	0.611444
	4.46933	1.56413	1.40615	1.92259	1.14696	2.09697		1.3326	0.176111	0.143229	0.230347	0.079861	0.327913
	2.4821	1.99437	1.7672	1.66496	2.92695	2.58248		0.42908	0.274479	0.227726	0.174479	0.206979	0.386665
	3.73251	1.6166	2.30465	1.59004	1.67576	1.21571		1.02632	0.152309	0.381875	0.182083	0.088976	0.095288
	2.11472	1.88217	1.7396	2.10052	1.15316	3.00778		0.299358	0.155417	0.231337	0.322378	0.091389	0.500026
	2.92578	1.67472	1.33458	2.39575	1.06707	3.10308		0.519375	0.186458	0.13	0.422917	0.07684	0.710114
	1.64363	1.19103	1.8223	3.06712	2.53036	2.79805		0.188229	0.095069	0.247622	0.578438	0.379896	0.522834
	2.02897	0.751163	2.06228	2.8611	1.44528	4.14351		0.228368	0.035903	0.264861	0.576892	0.115208	1.29926
	2.08476	1.74358	2.81733	2.339	1.52954	2.39301		0.267847	0.191806	0.495642	0.324497	0.141094	0.412668
	1.15923	1.12338	1.84017	2.54531	1.05556	4.38388		0.09441	0.072396	0.218958	0.47816	0.085833	1.26519
	3.38325	1.4119	1.39305	2.34358	2.43303	3.04311		0.560955	0.06908	0.103368	0.391319	0.203073	0.695996
	2.41641	0.902388	1.87938	2.48642	1.91507	2.79929		0.41434	0.043819	0.231615	0.234931	0.265764	0.530916
	2.6047	2.30308	1.58784	3.11552		2.44305		0.368351	0.252951	0.173576	0.62283		0.416387
	2.346	2.09094	1.27647	1.42837		3.0812		0.373576	0.305191	0.116563	0.109097		0.686139
	1.65967	1.62445	3.10708	2.44975		2.53174		0.186441	0.138333	0.546944	0.392847		0.463456
	1.23998	1.37211	1.46418	1.78021		3.0845		0.108559	0.134618	0.13474	0.240347		0.644988
	1.94975	1.75714	1.49109	3.09363		2.45195		0.218299	0.190694	0.152517	0.569375		0.426278
	2.02536	2.82207	1.21735	3.50605		2.8554		0.241042	0.144462	0.083924	0.833542		0.591037
	3.38188	1.82165	2.10534	3.39388		3.235		0.65	0.235017	0.2625	0.798212		0.616
	1.77818	2.72405		4.21095		2.411		0.237882	0.503854		1.14047		0.395
	1.89823	1.49639		4.87494		2.507		0.24375	0.169444		1.78198		0.443
	1.39294	2.70763		4.72577		2.298		0.139826	0.478108		1.32976		0.392
	1.72825	2.91077		2.43166		2.123		0.165139	0.459306		0.447083		0.333
	2.65142	1.33513		4.52031		3.034		0.425729	0.103247		1.49731		0.666
	1.66664	1.08246		3.92939		3.651		0.167847	0.057865		1.00545		0.999
	2.92343	6.74725		1.48342		6.424		0.342049	0.825382		0.163142		1.767
	2.76425	2.97335		3.73008		4.863		0.53849	0.214705		0.517951		1.632
	2.77678	1.1375		4.8669				0.226146	0.078333		0.906528
	2.45507	1.52148		3.49594				0.361736	0.105226		0.729288
	2.57052	1.73545		4.5772				0.437743	0.225		1.56366
	2.03042	1.52249		3.77989				0.214896	0.152326		0.786424
	1.50045	2.3634		2.17392				0.136215	0.352309		0.341094
	1.4711	1.39393						0.132014	0.131563
	2.11997	1.7182						0.266615	0.202535
	2.52975	1.95619						0.442708	0.234427
	2.40267	1.98237						0.387986	0.239028
	2.5313	2.60031						0.487656	0.318333
	2.97959	3.5971						0.635208	0.473264
	3.72135	2.41471						1.02757	0.227743
	2.33191	2.09412						0.407934	0.248976
	2.89198	1.84859						0.296354	0.231198
	3.0135	2.70465						0.627448	0.182969
	2.65985	1.92478						0.534271	0.191858
	2.18693	1.33386						0.330729	0.118715
	4.57884	1.62322						1.5254	0.123125
	2.91675	2.28854						0.592188	0.133264
								0.08375
								0.290052
								0.292396
								0.219861

## Sheet: Figure 5
primary lung epithelial cell							3D
5b	hMSC	Pg-hMSC	Fe-hMSC	Pg-Fe-hMSC			5h	hMSC	Pg-hMSC	Fe-hMSC	Pg-Fe-hMSC
Transfer Rate(%)	5.11	14.02	12.73	27.86			Transfer Rate(%)	13.39	15.91	23	35.39
	6.25	8.21	11.24	25.26				9.35	16.41	19.91	29.99
	3.91	8.42	19	22.88				7.26	13.32	25.23	27.85
5c	Healthy	NT	hMSC	Pg-hMSC	Fe-hMSC	Pg-Fe-hMSC	5i	Healthy	NT	hMSC	Pg-hMSC	Fe-hMSC	Pg-Fe-hMSC
Reliative ROS	0.295298	0.88145	0.690211	0.528874	0.431009	0.347376	Reliative ROS	0.321993	0.824207	0.638591	0.597717	0.542633	0.331662
	0.187617	0.924466	0.707575	0.461371	0.471448	0.321969		0.229268	0.999732	0.723124	0.512746	0.555462	0.408885
	0.184224	1.19408	0.606423	0.53879	0.523198	0.260548		0.228045	1.17606	0.897464	0.623859	0.603585	0.430253
5d	Healthy	NT	hMSC	Pg-hMSC	Fe-hMSC	Pg-Fe-hMSC	5j	Healthy	NT	hMSC	Pg-hMSC	Fe-hMSC	Pg-Fe-hMSC
TGF-β(ng mL-1)	61.2174	683.391	327.739	288.609	239.913	117.304	TGF-β(ng mL-1)	13	693	511.5	566.5	409.5	209.5
	19.913	634.696	364.696	266.87	303.391	166.435		19.5	795	624.5	465	553.5	125
	53.8261	592.087	431.652	331.652	317.304	185.565		54	681.5	518	472	348.5	224.5
	16.8696	556	299.913	233.826	211.652	145.13		43.5	758.5	573.5	613.5	430	137.5
5e	Healthy	NT	hMSC	Pg-hMSC	Fe-hMSC	Pg-Fe-hMSC	5k	Healthy	NT	hMSC	Pg-hMSC	Fe-hMSC	Pg-Fe-hMSC
Cell viability(%)	82.65	19.43	28.58	40.6	35.05	61.84	Cell viability(%)	77.05	30.23	40.79	48.68	59.52	64.45
	86.81	23.29	34.79	34.87	34.71	51.74		76.76	39.01	49.72	54.21	46.99	60.48
	72.08	28.71	31.34	33.93	35.99	45.81		81.98	37.34	48.97	52.41	47.58	68.54

## Sheet: Figure6
relative human mtDNA	6a
	hMSC	Pg-hMSC	Fe-hMSC	Pg-Fe-hMSC		6c	mitochondrion organization	mitochondrial transport	oxidative phosphorylation	cellular respiration	mitochondrial transmembrane transport	energy derivation by oxidation of organic compounds	ATP biosynthetic process	mitochondrial ATP synthesis coupled electron transport	respiratory electron transport chain	proton motive force-driven ATP synthesis	ATP metabolic process	electron transport chain
	1	1.94	1.89	2.06			18.9	17.8683	10.1293	10.0085	9.44543	8.82943	7.86897	7.63275	7.07942	6.56232	6.29536	6.09169
	0.84	1.43	1.13	2.32
	1.1	1.64	1.33	2.44
PCR	6g						6h
MT-ND1		NT	Fe-hMSC	Pg-Fe-hMSC	MT-ND3		NT	Fe-hMSC	Pg-Fe-hMSC
		1	1.95	1.69			1	1.43	1.82
		1.17	1.66	2.17			1.19	1.68	3.07
		1.51	2.03	2.72			1.58	2.22	4.08
		6e					6f
MT-CO1		NT	Fe-hMSC	Pg-Fe-hMSC	MT-CO2		NT	Fe-hMSC	Pg-Fe-hMSC
		1	1.57	1.57			1	1.11	1.59
		1.15	1.43	1.72			0.87	1.01	1.78
		1.4	1.54	2.24			1.15	1.29	1.66
		6i					6j
TOMM5		NT	Fe-hMSC	Pg-Fe-hMSC	TOMM6		NT	Fe-hMSC	Pg-Fe-hMSC
		1	1.64	1.87			1	1.11	1.35
		1.11	1.49	1.98			1.09	1.21	1.54
		1.29	1.98	2.11			1.23	1.31	1.59

## Sheet: Supplementary Fig. S1
S1	a
Pg concentration	0	5	10	20	30
Relative MitoTracker MFI	0.968198	0.910557	0.992491	1.37633	1.35711
	0.926678	0.945892	1.05013	1.09761	1.22438
	1.10512	1.01921	0.989178	0.959364	1.18397
b
Pg concentration	0	5	10	20	30
Relative MitoTracker MFI	1.0056	0.850087	2.3944	1.83492	1.39711
	1.10977	1.53062	1.9337	1.31485	1.86496
	0.884635	1.64813	1.9436	2.33467	1.35099

## Sheet: Supplementary Fig. S2
S2
	Pg concentration	0	5	10	20	30
	Transfer Rate(%)	6.1	4.47	14.6	10.1	6.91
		7.11	5.95	10.3	12.4	12
		6.43	5.34	13.8	8.47	13.1

## Sheet: Supplementary Fig. S3
S3	a					b
	Pg-hMSC	Pg-hMSC+PGC-1α siRNA	Pg-hMSC+Cx43 siRNA			Fe-hMSC	Fe-hMSC+PGC-1α siRNA	Fe-hMSC+Cx43 siRNA
Transfer Rate(%)	17.82	12.51	6.49		Transfer Rate(%)	23.03	15.55	15.65
	17.26	8.06	5.87			21.61	15.76	16.36
	17.32	7.61	4.86			20.61	15.62	15.58

## Sheet: Supplementary Fig. S9
S9	a		b		c
	Healthy	Injured	Healthy	Injured	Healthy	Injured
Transfer Rate(%)	4.31	15.01	1.73	11.93	1.66	5.89
	0.91	15.73	1.46	9.11	2.82	5.31
	2.28	15.66	4.23	8.78	1.4	10.06

## Sheet: Supplementary Fig. S10
S10
	hMSC	Pg-hMSC
Transfer Rate(%)	4.31	1.44
	0.91	4.01
	2.28	3.93

[truncated: 11 more sheets: Supplementary Fig. S11, Supplementary Fig. S14, Supplementary Fig. S15, Supplementary Fig. S16, Supplementary Fig. S17, Supplementary Fig. S20, Supplementary Fig. S21, Supplementary Fig. S22, Supplementary Fig. S23, Supplementary Fig. S26, Original scans of all bolts]
